# Supplementary material for: Crystal structure of 2,2′-{[(2-nitro­benz­yl)aza­nedi­yl]bis­(propane-3,1-di­yl)}bis­[1H-iso­indole-1,3(2H)-dione]
Source: Acta Crystallogr E Crystallogr Commun. 2021 Jan 8;77(Pt 2):83–5. doi: 10.1107/S2056989020016771 (PMC7869556; doi:10.1107/S2056989020016771)
Supplement: Supplementary file 1 [file e-77-00083-sup1.cif]

##############################################################################
#                                                                            #
# This CIF contains the data in a paper accepted for publication in          #
# Acta Crystallographica Section E. It conforms to the requirements of       #
# Notes for Authors for Acta Crystallographica Section E, and has been       #
# peer reviewed under the auspices of the IUCr Commission on Journals.       #
#                                                                            #
# Full details of the Crystallographic Information File format               #
# are given in the paper "The Crystallographic Information File (CIF):       #
# a New Standard Archive File for Crystallography" by S. R. Hall, F. H.      #
# Allen and I. D. Brown [Acta Cryst. (1991), A47, 655-685].                  #
#                                                                            #
# The current version of the core CIF dictionary is obtainable from          #
# ftp://ftp.iucr.org/pub/cif_core.dic.                                       #
#                                                                            #
# Software is freely available for graphical display of the structure(s)     #
# in this CIF. For information consult the CIF software page                 #
# http://www.iucr.org/resources/cif/software.                                #
#                                                                            #
# This file may be used for bona fide research purposes within the           #
# scientific community so long as proper attribution is given to the journal # 
# article from which it was obtained.                                        #
#                                                                            #
##############################################################################
data_I
_audit_creation_method     SHELXL-97
_journal_date_recd_electronic     2020-11-12
_journal_date_accepted     2020-12-28
_journal_name_full     'Acta Crystallographica, Section E'
_journal_year     2021
_journal_volume     77
_journal_issue      2
_journal_page_first     83
_journal_page_last     85
_journal_paper_category     GO
_journal_paper_doi     10.1107/S2056989020016771
_journal_coeditor_code     ZN2003
_publ_contact_author_name     'Gary L. N. Smith'
_publ_contact_author_address     ?
_publ_contact_author_email     'glsmith@sdccd.edu'
_publ_contact_author_fax     '619-388-7929'
_publ_contact_author_phone     '619-388-7888'
_publ_section_title
;\
Crystal structure of
2,2'-{[(2-nitrobenzyl)azanediyl}bis(propane-3,1-diyl)}bis[1<i>H</i>-\
isoindole-1,3(2<i>H</i>)-dione]
;
loop_
    _publ_author_name
    _publ_author_footnote
    _publ_author_address
    'Holmberg, Ryne' .
;
Department of Chemistry
Point Loma Nazarene University
San Diego, CA 92106
USA
;
    'Franz, Vanessa' .
;
Department of Chemistry
Point Loma Nazarene University
San Diego, CA 92106
USA
;
    'Moser, Kristen M.' .
;
Department of Chemistry
Point Loma Nazarene University
San Diego, CA 92106
USA
;
    'Solano, Ricardo' .
;
Department of Chemistry
Point Loma Nazarene University
San Diego, CA 92106
USA
;
    'Moore, Curtis' .
;
Crystallography Facility
The Ohio State University
Columbus, OH 43210
USA
;
    'Rheingold, Arnold L.' .
;
Department of Chemistry
University of California-San Diego
La Jolla, CA 92093,
USA
;
    'Smith, Gary L. N.' .
;
Department of Chemistry
San Diego Miramar College
San Diego, CA 92126
USA
;
_publ_section_synopsis
;
The structure of the title compound exhibits a folded conformation with the
three arms all on the same side of the tertiary N atom. The crystal packing
features \p--\p interactions.
;
_chemical_name_systematic
;\
2,2'-{[(2-Nitrobenzyl)azanediyl}bis(propane-3,1-diyl)}\
bis[1<i>H</i>-isoindole-1,3(2<i>H</i>)-dione]
;
_chemical_name_common     ?
_chemical_formula_moiety     'C29 H26 N4 O6'
_chemical_formula_sum     'C29 H26 N4 O6'
_chemical_formula_iupac     'C29 H26 N4 O6'
_chemical_formula_weight     526.54
_chemical_melting_point     ?
_symmetry_cell_setting     triclinic
_symmetry_space_group_name_H-M     P-1
loop_
    _symmetry_equiv_pos_as_xyz
    'x, y, z'
    '-x, -y, -z'
_cell_length_a     7.8576(10)
_cell_length_b     12.3468(15)
_cell_length_c     14.1147(17)
_cell_angle_alpha     94.2950(10)
_cell_angle_beta     104.6030(10)
_cell_angle_gamma     101.0420(10)
_cell_volume     1289.6(3)
_cell_formula_units_Z     2
_cell_measurement_reflns_used     4970
_cell_measurement_theta_min     2.41
_cell_measurement_theta_max     25.37
_cell_measurement_temperature     120(2)
_exptl_crystal_description     Plate
_exptl_crystal_colour     Colorless
_exptl_crystal_size_max     0.15
_exptl_crystal_size_mid     0.05
_exptl_crystal_size_min     0.01
_exptl_crystal_density_diffrn     1.356
_exptl_crystal_density_method     'not measured'
_exptl_crystal_F_000     552
_exptl_absorpt_coefficient_mu     0.097
_exptl_absorpt_correction_type     multi-scan
_exptl_absorpt_process_details
;
(SADABS; Krause <i>et al.</i>,  2015)
;
_exptl_absorpt_correction_T_min     0.9857
_exptl_absorpt_correction_T_max     0.9990
_exptl_special_details     ?
_diffrn_ambient_temperature     120(2)
_diffrn_radiation_type     MoK\a
_diffrn_radiation_wavelength     0.71073
_diffrn_radiation_source     'fine-focus sealed tube'
_diffrn_radiation_monochromator     graphite
_diffrn_measurement_device_type     'Bruker APEX CCD'
_diffrn_measurement_method     '\f and \w scans'
_diffrn_reflns_number     11940
_diffrn_reflns_av_R_equivalents     0.0365
_diffrn_reflns_av_sigmaI/netI     0.0581
_diffrn_reflns_theta_min     1.50
_diffrn_reflns_theta_max     25.40
_diffrn_reflns_theta_full     25.00
_diffrn_measured_fraction_theta_max     0.952
_diffrn_measured_fraction_theta_full     0.956
_diffrn_reflns_limit_h_min     -9
_diffrn_reflns_limit_h_max     9
_diffrn_reflns_limit_k_min     -14
_diffrn_reflns_limit_k_max     14
_diffrn_reflns_limit_l_min     -16
_diffrn_reflns_limit_l_max     16
_refine_special_details
;
 Refinement of F^2^ against ALL reflections.  The weighted R-factor wR and
 goodness of fit S are based on F^2^, conventional R-factors R are based
 on F, with F set to zero for negative F^2^. The threshold expression of
 F^2^ > 2sigma(F^2^) is used only for calculating R-factors(gt) etc. and is
 not relevant to the choice of reflections for refinement.  R-factors based
 on F^2^ are statistically about twice as large as those based on F, and R-
 factors based on ALL data will be even larger.
;
_reflns_number_total     4518
_reflns_number_gt     3422
_reflns_threshold_expression     >2sigma(I)
_refine_ls_structure_factor_coef     Fsqd
_refine_ls_matrix_type     full
_refine_ls_R_factor_all     0.0843
_refine_ls_R_factor_gt     0.0604
_refine_ls_wR_factor_gt     0.1118
_refine_ls_wR_factor_ref     0.1241
_refine_ls_goodness_of_fit_ref     1.052
_refine_ls_restrained_S_all     1.052
_refine_ls_number_reflns     4518
_refine_ls_number_parameters     352
_refine_ls_number_restraints     0
_refine_ls_hydrogen_treatment     constr
_refine_ls_weighting_scheme     calc
_refine_ls_weighting_details
         'calc w=1/[\s^2^(Fo^2^)+(0.0222P)^2^+1.5000P] where P=(Fo^2^+2Fc^2^)/3'
_atom_sites_solution_hydrogens     geom
_atom_sites_solution_primary     direct
_atom_sites_solution_secondary     difmap
_refine_ls_shift/su_max     0.000
_refine_ls_shift/su_mean     0.000
_refine_diff_density_max     0.223
_refine_diff_density_min     -0.243
_refine_ls_extinction_method     none
loop_
    _atom_type_symbol
    _atom_type_description
    _atom_type_scat_dispersion_real
    _atom_type_scat_dispersion_imag
    _atom_type_scat_source
    'C' 'C' 0.0033 0.0016
                         'International Tables Vol C Tables 4.2.6.8 and 6.1.1.4'
    'H' 'H' 0.0000 0.0000
                         'International Tables Vol C Tables 4.2.6.8 and 6.1.1.4'
    'N' 'N' 0.0061 0.0033
                         'International Tables Vol C Tables 4.2.6.8 and 6.1.1.4'
    'O' 'O' 0.0106 0.0060
                         'International Tables Vol C Tables 4.2.6.8 and 6.1.1.4'
_computing_data_collection
;
APEX2 (Bruker, 2014)
;
_computing_cell_refinement
;
SAINT (Bruker, 2014)
;
_computing_data_reduction
;
SAINT (Bruker, 2014)
;
_computing_structure_solution
;
SHELXS-97 (Sheldrick, 2008)
;
_computing_structure_refinement
;
SHELXL-97 (Sheldrick, 2008)
;
_computing_molecular_graphics
;
SHELXTL (Sheldrick, 2008)
;
_computing_publication_material
;
SHELXTL (Sheldrick, 2008)
;
loop_
    _atom_site_type_symbol
    _atom_site_label
    _atom_site_fract_x
    _atom_site_fract_y
    _atom_site_fract_z
    _atom_site_U_iso_or_equiv
    _atom_site_adp_type
    _atom_site_calc_flag
    _atom_site_refinement_flags
    _atom_site_occupancy
    _atom_site_symmetry_multiplicity
    _atom_site_disorder_assembly
    _atom_site_disorder_group
    C C1 0.4890(4) 0.8275(2) 0.3635(2) 0.0271(7) Uani d . 1 1 . .
    C C2 0.6627(4) 0.9044(2) 0.3687(2) 0.0243(6) Uani d . 1 1 . .
    C C3 0.7287(4) 1.0141(2) 0.4092(2) 0.0311(7) Uani d . 1 1 . .
    H H3 0.6606 1.0541 0.4398 0.037 Uiso calc R 1 1 . .
    C C4 0.9008(4) 1.0641(3) 0.4031(2) 0.0351(8) Uani d . 1 1 . .
    H H4 0.9497 1.1401 0.4292 0.042 Uiso calc R 1 1 . .
    C C5 1.0010(4) 1.0052(3) 0.3599(2) 0.0337(8) Uani d . 1 1 . .
    H H5 1.1175 1.0414 0.3572 0.040 Uiso calc R 1 1 . .
    C C6 0.9345(4) 0.8945(3) 0.3206(2) 0.0301(7) Uani d . 1 1 . .
    H H6 1.0036 0.8536 0.2916 0.036 Uiso calc R 1 1 . .
    C C7 0.7637(4) 0.8458(2) 0.3253(2) 0.0241(6) Uani d . 1 1 . .
    C C8 0.6567(4) 0.7305(2) 0.2896(2) 0.0245(6) Uani d . 1 1 . .
    C C9 0.3523(4) 0.6256(2) 0.2976(2) 0.0294(7) Uani d . 1 1 . .
    H H9A 0.3190 0.6152 0.3600 0.035 Uiso calc R 1 1 . .
    H H9B 0.3999 0.5606 0.2796 0.035 Uiso calc R 1 1 . .
    C C10 0.1841(4) 0.6293(2) 0.2168(2) 0.0256(6) Uani d . 1 1 . .
    H H10A 0.1377 0.6952 0.2335 0.031 Uiso calc R 1 1 . .
    H H10B 0.2155 0.6367 0.1535 0.031 Uiso calc R 1 1 . .
    C C11 0.0385(4) 0.5247(2) 0.2048(2) 0.0261(6) Uani d . 1 1 . .
    H H11A -0.0070 0.5243 0.2641 0.031 Uiso calc R 1 1 . .
    H H11B -0.0633 0.5259 0.1472 0.031 Uiso calc R 1 1 . .
    C C12 0.1262(3) 0.4048(2) 0.0910(2) 0.0237(6) Uani d . 1 1 . .
    H H12A 0.1831 0.4769 0.0743 0.028 Uiso calc R 1 1 . .
    H H12B 0.0056 0.3794 0.0434 0.028 Uiso calc R 1 1 . .
    C C13 0.2396(4) 0.3205(2) 0.0790(2) 0.0264(7) Uani d . 1 1 . .
    H H13A 0.3572 0.3417 0.1297 0.032 Uiso calc R 1 1 . .
    H H13B 0.1775 0.2461 0.0883 0.032 Uiso calc R 1 1 . .
    C C14 0.2694(4) 0.3165(2) -0.0232(2) 0.0264(6) Uani d . 1 1 . .
    H H14A 0.1517 0.3070 -0.0728 0.032 Uiso calc R 1 1 . .
    H H14B 0.3454 0.3884 -0.0285 0.032 Uiso calc R 1 1 . .
    C C15 0.5367(3) 0.2414(2) -0.0430(2) 0.0221(6) Uani d . 1 1 . .
    C C16 0.5587(3) 0.1320(2) -0.08339(19) 0.0206(6) Uani d . 1 1 . .
    C C17 0.7090(3) 0.0994(2) -0.0999(2) 0.0252(6) Uani d . 1 1 . .
    H H17 0.8233 0.1495 -0.0828 0.030 Uiso calc R 1 1 . .
    C C18 0.6859(4) -0.0095(3) -0.1424(2) 0.0286(7) Uani d . 1 1 . .
    H H18 0.7866 -0.0343 -0.1547 0.034 Uiso calc R 1 1 . .
    C C19 0.5197(4) -0.0827(2) -0.1672(2) 0.0268(7) Uani d . 1 1 . .
    H H19 0.5079 -0.1564 -0.1969 0.032 Uiso calc R 1 1 . .
    C C20 0.3687(4) -0.0497(2) -0.1492(2) 0.0256(6) Uani d . 1 1 . .
    H H20 0.2545 -0.0997 -0.1652 0.031 Uiso calc R 1 1 . .
    C C21 0.3928(3) 0.0578(2) -0.10763(19) 0.0203(6) Uani d . 1 1 . .
    C C22 0.2602(3) 0.1187(2) -0.0827(2) 0.0238(6) Uani d . 1 1 . .
    C C23 -0.0218(3) 0.3273(2) 0.2100(2) 0.0238(6) Uani d . 1 1 . .
    H H23A 0.0068 0.2568 0.1872 0.029 Uiso calc R 1 1 . .
    H H23B -0.1465 0.3279 0.1729 0.029 Uiso calc R 1 1 . .
    C C24 -0.0079(3) 0.3337(2) 0.3192(2) 0.0229(6) Uani d . 1 1 . .
    C C25 -0.1560(4) 0.3386(2) 0.3552(2) 0.0284(7) Uani d . 1 1 . .
    H H25 -0.2697 0.3350 0.3098 0.034 Uiso calc R 1 1 . .
    C C26 -0.1421(4) 0.3485(3) 0.4551(2) 0.0325(7) Uani d . 1 1 . .
    H H26 -0.2470 0.3475 0.4771 0.039 Uiso calc R 1 1 . .
    C C27 0.0227(4) 0.3597(3) 0.5233(2) 0.0337(7) Uani d . 1 1 . .
    H H27 0.0318 0.3680 0.5920 0.040 Uiso calc R 1 1 . .
    C C28 0.1741(4) 0.3589(2) 0.4909(2) 0.0282(7) Uani d . 1 1 . .
    H H28 0.2892 0.3687 0.5368 0.034 Uiso calc R 1 1 . .
    C C29 0.1551(4) 0.3436(2) 0.3907(2) 0.0247(6) Uani d . 1 1 . .
    N N1 0.4939(3) 0.72652(19) 0.31379(17) 0.0256(6) Uani d . 1 1 . .
    N N2 0.1039(3) 0.42205(19) 0.19079(16) 0.0217(5) Uani d . 1 1 . .
    N N3 0.3550(3) 0.22716(19) -0.04578(17) 0.0227(5) Uani d . 1 1 . .
    N N4 0.3188(3) 0.3337(2) 0.36090(19) 0.0298(6) Uani d . 1 1 . .
    O O1 0.3652(3) 0.84351(18) 0.39538(16) 0.0375(5) Uani d . 1 1 . .
    O O2 0.6965(3) 0.65364(18) 0.24824(15) 0.0328(5) Uani d . 1 1 . .
    O O3 0.6476(2) 0.32780(17) -0.01314(15) 0.0300(5) Uani d . 1 1 . .
    O O4 0.1007(2) 0.08489(17) -0.09265(15) 0.0315(5) Uani d . 1 1 . .
    O O5 0.4580(3) 0.4043(2) 0.40052(17) 0.0434(6) Uani d . 1 1 . .
    O O6 0.3096(3) 0.25346(19) 0.30131(17) 0.0373(5) Uani d . 1 1 . .
loop_
    _atom_site_aniso_label
    _atom_site_aniso_U_11
    _atom_site_aniso_U_22
    _atom_site_aniso_U_33
    _atom_site_aniso_U_12
    _atom_site_aniso_U_13
    _atom_site_aniso_U_23
    C1 0.0285(15) 0.0301(18) 0.0236(16) 0.0078(13) 0.0073(12) 0.0052(13)
    C2 0.0283(14) 0.0226(16) 0.0236(16) 0.0086(12) 0.0065(11) 0.0071(12)
    C3 0.0363(16) 0.0261(18) 0.0316(18) 0.0104(14) 0.0071(13) 0.0060(14)
    C4 0.0416(18) 0.0235(17) 0.0344(19) 0.0016(14) 0.0021(14) 0.0095(14)
    C5 0.0295(16) 0.0357(19) 0.0338(18) 0.0034(14) 0.0059(13) 0.0110(15)
    C6 0.0314(15) 0.0358(19) 0.0242(16) 0.0113(14) 0.0054(12) 0.0076(14)
    C7 0.0290(14) 0.0267(17) 0.0179(15) 0.0086(12) 0.0055(11) 0.0069(12)
    C8 0.0311(15) 0.0264(17) 0.0195(15) 0.0127(13) 0.0072(11) 0.0069(13)
    C9 0.0335(16) 0.0239(17) 0.0293(17) 0.0019(13) 0.0086(12) 0.0060(13)
    C10 0.0308(15) 0.0202(16) 0.0281(16) 0.0076(12) 0.0106(12) 0.0035(13)
    C11 0.0295(15) 0.0248(17) 0.0275(16) 0.0095(12) 0.0113(12) 0.0047(13)
    C12 0.0248(14) 0.0283(17) 0.0215(15) 0.0091(12) 0.0092(11) 0.0066(13)
    C13 0.0275(15) 0.0277(17) 0.0277(16) 0.0106(12) 0.0100(12) 0.0056(13)
    C14 0.0299(15) 0.0269(17) 0.0273(16) 0.0114(12) 0.0119(12) 0.0057(13)
    C15 0.0218(13) 0.0268(17) 0.0203(15) 0.0072(13) 0.0081(11) 0.0053(12)
    C16 0.0189(13) 0.0275(16) 0.0172(14) 0.0078(11) 0.0058(10) 0.0040(12)
    C17 0.0193(13) 0.0297(17) 0.0288(16) 0.0068(12) 0.0090(11) 0.0056(13)
    C18 0.0252(14) 0.0369(19) 0.0306(17) 0.0145(13) 0.0129(12) 0.0084(14)
    C19 0.0307(15) 0.0247(17) 0.0269(16) 0.0096(12) 0.0091(12) 0.0021(13)
    C20 0.0212(13) 0.0286(17) 0.0255(16) 0.0023(12) 0.0061(11) 0.0028(13)
    C21 0.0190(13) 0.0275(17) 0.0177(14) 0.0091(11) 0.0073(10) 0.0042(12)
    C22 0.0197(14) 0.0337(18) 0.0209(15) 0.0094(12) 0.0072(11) 0.0072(13)
    C23 0.0223(13) 0.0259(16) 0.0232(15) 0.0042(12) 0.0073(11) 0.0032(12)
    C24 0.0267(14) 0.0184(15) 0.0243(15) 0.0044(11) 0.0084(11) 0.0033(12)
    C25 0.0251(14) 0.0288(17) 0.0321(17) 0.0066(12) 0.0078(12) 0.0070(14)
    C26 0.0367(16) 0.0370(19) 0.0336(18) 0.0152(14) 0.0204(13) 0.0100(15)
    C27 0.0499(19) 0.0323(19) 0.0247(17) 0.0175(15) 0.0135(14) 0.0067(14)
    C28 0.0316(15) 0.0228(17) 0.0290(17) 0.0078(13) 0.0042(12) 0.0045(13)
    C29 0.0267(14) 0.0196(15) 0.0307(17) 0.0067(12) 0.0108(12) 0.0062(13)
    N1 0.0305(13) 0.0226(14) 0.0246(13) 0.0056(10) 0.0090(10) 0.0026(11)
    N2 0.0239(11) 0.0214(13) 0.0234(13) 0.0076(10) 0.0107(9) 0.0039(10)
    N3 0.0236(12) 0.0243(14) 0.0245(13) 0.0104(10) 0.0098(9) 0.0045(10)
    N4 0.0275(13) 0.0311(16) 0.0341(15) 0.0100(12) 0.0096(11) 0.0109(13)
    O1 0.0348(12) 0.0385(14) 0.0422(14) 0.0066(10) 0.0193(10) -0.0035(11)
    O2 0.0415(12) 0.0304(13) 0.0296(12) 0.0160(10) 0.0103(9) 0.0012(10)
    O3 0.0278(10) 0.0280(12) 0.0334(12) 0.0031(9) 0.0098(9) 0.0008(9)
    O4 0.0189(10) 0.0399(13) 0.0379(13) 0.0071(9) 0.0114(8) 0.0042(10)
    O5 0.0249(11) 0.0481(15) 0.0528(15) 0.0032(10) 0.0049(10) 0.0100(12)
    O6 0.0431(13) 0.0379(14) 0.0391(14) 0.0202(11) 0.0168(10) 0.0063(11)
_geom_special_details
;
 All esds (except the esd in the dihedral angle between two l.s. planes)
 are estimated using the full covariance matrix.  The cell esds are taken
 into account individually in the estimation of esds in distances, angles
 and torsion angles; correlations between esds in cell parameters are only
 used when they are defined by crystal symmetry.  An approximate (isotropic)
 treatment of cell esds is used for estimating esds involving l.s. planes.
;
loop_
    _geom_bond_atom_site_label_1
    _geom_bond_atom_site_label_2
    _geom_bond_site_symmetry_2
    _geom_bond_distance
    _geom_bond_publ_flag
    C1 O1 . 1.212(3) ?
    C1 N1 . 1.396(4) ?
    C1 C2 . 1.487(4) ?
    C2 C3 . 1.377(4) ?
    C2 C7 . 1.388(4) ?
    C3 C4 . 1.401(4) ?
    C3 H3 . 0.9500 ?
    C4 C5 . 1.384(4) ?
    C4 H4 . 0.9500 ?
    C5 C6 . 1.384(4) ?
    C5 H5 . 0.9500 ?
    C6 C7 . 1.382(4) ?
    C6 H6 . 0.9500 ?
    C7 C8 . 1.486(4) ?
    C8 O2 . 1.209(3) ?
    C8 N1 . 1.398(4) ?
    C9 N1 . 1.464(3) ?
    C9 C10 . 1.524(4) ?
    C9 H9A . 0.9900 ?
    C9 H9B . 0.9900 ?
    C10 C11 . 1.520(4) ?
    C10 H10A . 0.9900 ?
    C10 H10B . 0.9900 ?
    C11 N2 . 1.474(3) ?
    C11 H11A . 0.9900 ?
    C11 H11B . 0.9900 ?
    C12 N2 . 1.467(3) ?
    C12 C13 . 1.520(4) ?
    C12 H12A . 0.9900 ?
    C12 H12B . 0.9900 ?
    C13 C14 . 1.517(4) ?
    C13 H13A . 0.9900 ?
    C13 H13B . 0.9900 ?
    C14 N3 . 1.452(3) ?
    C14 H14A . 0.9900 ?
    C14 H14B . 0.9900 ?
    C15 O3 . 1.211(3) ?
    C15 N3 . 1.394(3) ?
    C15 C16 . 1.485(4) ?
    C16 C17 . 1.385(4) ?
    C16 C21 . 1.388(4) ?
    C17 C18 . 1.390(4) ?
    C17 H17 . 0.9500 ?
    C18 C19 . 1.384(4) ?
    C18 H18 . 0.9500 ?
    C19 C20 . 1.400(4) ?
    C19 H19 . 0.9500 ?
    C20 C21 . 1.369(4) ?
    C20 H20 . 0.9500 ?
    C21 C22 . 1.490(4) ?
    C22 O4 . 1.211(3) ?
    C22 N3 . 1.392(4) ?
    C23 N2 . 1.469(3) ?
    C23 C24 . 1.512(4) ?
    C23 H23A . 0.9900 ?
    C23 H23B . 0.9900 ?
    C24 C25 . 1.391(4) ?
    C24 C29 . 1.394(4) ?
    C25 C26 . 1.381(4) ?
    C25 H25 . 0.9500 ?
    C26 C27 . 1.380(4) ?
    C26 H26 . 0.9500 ?
    C27 C28 . 1.379(4) ?
    C27 H27 . 0.9500 ?
    C28 C29 . 1.379(4) ?
    C28 H28 . 0.9500 ?
    C29 N4 . 1.474(4) ?
    N4 O6 . 1.229(3) ?
    N4 O5 . 1.234(3) ?
loop_
    _geom_angle_atom_site_label_1
    _geom_angle_atom_site_label_2
    _geom_angle_atom_site_label_3
    _geom_angle_site_symmetry_1
    _geom_angle_site_symmetry_3
    _geom_angle
    _geom_angle_publ_flag
    O1 C1 N1 . . 124.5(3) ?
    O1 C1 C2 . . 129.7(3) ?
    N1 C1 C2 . . 105.8(2) ?
    C3 C2 C7 . . 121.3(3) ?
    C3 C2 C1 . . 130.6(3) ?
    C7 C2 C1 . . 108.1(2) ?
    C2 C3 C4 . . 117.0(3) ?
    C2 C3 H3 . . 121.5 ?
    C4 C3 H3 . . 121.5 ?
    C5 C4 C3 . . 121.5(3) ?
    C5 C4 H4 . . 119.3 ?
    C3 C4 H4 . . 119.3 ?
    C6 C5 C4 . . 121.2(3) ?
    C6 C5 H5 . . 119.4 ?
    C4 C5 H5 . . 119.4 ?
    C7 C6 C5 . . 117.3(3) ?
    C7 C6 H6 . . 121.3 ?
    C5 C6 H6 . . 121.3 ?
    C6 C7 C2 . . 121.8(3) ?
    C6 C7 C8 . . 129.9(3) ?
    C2 C7 C8 . . 108.4(2) ?
    O2 C8 N1 . . 125.2(3) ?
    O2 C8 C7 . . 129.1(3) ?
    N1 C8 C7 . . 105.7(2) ?
    N1 C9 C10 . . 112.9(2) ?
    N1 C9 H9A . . 109.0 ?
    C10 C9 H9A . . 109.0 ?
    N1 C9 H9B . . 109.0 ?
    C10 C9 H9B . . 109.0 ?
    H9A C9 H9B . . 107.8 ?
    C11 C10 C9 . . 111.1(2) ?
    C11 C10 H10A . . 109.4 ?
    C9 C10 H10A . . 109.4 ?
    C11 C10 H10B . . 109.4 ?
    C9 C10 H10B . . 109.4 ?
    H10A C10 H10B . . 108.0 ?
    N2 C11 C10 . . 112.6(2) ?
    N2 C11 H11A . . 109.1 ?
    C10 C11 H11A . . 109.1 ?
    N2 C11 H11B . . 109.1 ?
    C10 C11 H11B . . 109.1 ?
    H11A C11 H11B . . 107.8 ?
    N2 C12 C13 . . 113.8(2) ?
    N2 C12 H12A . . 108.8 ?
    C13 C12 H12A . . 108.8 ?
    N2 C12 H12B . . 108.8 ?
    C13 C12 H12B . . 108.8 ?
    H12A C12 H12B . . 107.7 ?
    C14 C13 C12 . . 109.8(2) ?
    C14 C13 H13A . . 109.7 ?
    C12 C13 H13A . . 109.7 ?
    C14 C13 H13B . . 109.7 ?
    C12 C13 H13B . . 109.7 ?
    H13A C13 H13B . . 108.2 ?
    N3 C14 C13 . . 113.3(2) ?
    N3 C14 H14A . . 108.9 ?
    C13 C14 H14A . . 108.9 ?
    N3 C14 H14B . . 108.9 ?
    C13 C14 H14B . . 108.9 ?
    H14A C14 H14B . . 107.7 ?
    O3 C15 N3 . . 124.6(3) ?
    O3 C15 C16 . . 129.6(2) ?
    N3 C15 C16 . . 105.9(2) ?
    C17 C16 C21 . . 120.9(3) ?
    C17 C16 C15 . . 130.6(2) ?
    C21 C16 C15 . . 108.5(2) ?
    C16 C17 C18 . . 117.3(3) ?
    C16 C17 H17 . . 121.3 ?
    C18 C17 H17 . . 121.3 ?
    C19 C18 C17 . . 121.5(3) ?
    C19 C18 H18 . . 119.2 ?
    C17 C18 H18 . . 119.2 ?
    C18 C19 C20 . . 120.9(3) ?
    C18 C19 H19 . . 119.5 ?
    C20 C19 H19 . . 119.5 ?
    C21 C20 C19 . . 117.1(2) ?
    C21 C20 H20 . . 121.5 ?
    C19 C20 H20 . . 121.5 ?
    C20 C21 C16 . . 122.3(2) ?
    C20 C21 C22 . . 130.1(2) ?
    C16 C21 C22 . . 107.5(2) ?
    O4 C22 N3 . . 124.9(3) ?
    O4 C22 C21 . . 128.9(3) ?
    N3 C22 C21 . . 106.3(2) ?
    N2 C23 C24 . . 110.2(2) ?
    N2 C23 H23A . . 109.6 ?
    C24 C23 H23A . . 109.6 ?
    N2 C23 H23B . . 109.6 ?
    C24 C23 H23B . . 109.6 ?
    H23A C23 H23B . . 108.1 ?
    C25 C24 C29 . . 115.5(3) ?
    C25 C24 C23 . . 121.7(2) ?
    C29 C24 C23 . . 122.6(2) ?
    C26 C25 C24 . . 121.7(3) ?
    C26 C25 H25 . . 119.1 ?
    C24 C25 H25 . . 119.1 ?
    C27 C26 C25 . . 120.7(3) ?
    C27 C26 H26 . . 119.7 ?
    C25 C26 H26 . . 119.7 ?
    C28 C27 C26 . . 119.4(3) ?
    C28 C27 H27 . . 120.3 ?
    C26 C27 H27 . . 120.3 ?
    C27 C28 C29 . . 118.7(3) ?
    C27 C28 H28 . . 120.6 ?
    C29 C28 H28 . . 120.6 ?
    C28 C29 C24 . . 123.8(3) ?
    C28 C29 N4 . . 116.1(2) ?
    C24 C29 N4 . . 120.1(3) ?
    C1 N1 C8 . . 112.1(2) ?
    C1 N1 C9 . . 123.7(2) ?
    C8 N1 C9 . . 124.0(2) ?
    C12 N2 C23 . . 111.5(2) ?
    C12 N2 C11 . . 110.5(2) ?
    C23 N2 C11 . . 109.4(2) ?
    C22 N3 C15 . . 111.8(2) ?
    C22 N3 C14 . . 123.3(2) ?
    C15 N3 C14 . . 124.5(2) ?
    O6 N4 O5 . . 124.3(3) ?
    O6 N4 C29 . . 118.0(2) ?
    O5 N4 C29 . . 117.7(3) ?
